# Supplementary material for: Impact of climatic conditions projected at the World Cup in Qatar 2022 on repeated maximal efforts in soccer players
Source: PeerJ. 2021 Dec 22;9:e12658. doi: 10.7717/peerj.12658 (PMC8710061; doi:10.7717/peerj.12658)
Supplement: Supplemental Information 2 — The parameters of the acid–base balance were determined, such as: pH, pCO2, pO2, HCO3, La-. [file peerj-09-12658-s002.xlsx]

## Sheet: Results
Lp	Surname and Name	Conditions	pH S	pH 2	pH 4	pH 6	pH 8	pH 10	pH R5	pCO2[mmHg]S	pCO2[mmHg]2	pCO2[mmHg]4	pCO2[mmHg]6	pCO2[mmHg]8	pCO2[mmHg]10	pCO2[mmHg]R5	pO2[mmHg]S	pO2[mmHg]2	pO2[mmHg]4	pO2[mmHg]6	pO2[mmHg]8	pO2[mmHg]10	pO2[mmHg]R5	cHCO3[mmol/l]S	cHCO3[mmol/l]2	cHCO3[mmol/l]4	cHCO3[mmol/l]6	cHCO3[mmol/l]8	cHCO3[mmol/l]10	cHCO3[mmol/l]R5	Lac[mmol/l]S	Lac[mmol/l]2	Lac[mmol/l]4	Lac[mmol/l]6	Lac[mmol/l]8	Lac[mmol/l]10	Lac[mmol/l]R5
1		Thermoneutral	7.377	7.351	7.291	7.273			7.281	46.7	46.8	44.1	39.4			33.4	68.9	73.1	85.9	90.2			96.4	26.8	25.3	20.8	17.8			15.4	2.3	3.9	7.8	10.3			12.2
2		Thermoneutral	7.41	7.307	7.28	7.278	7.262	7.252	7.295	45.9	45.3	44.3	41.9	39.7	39.1	36.9	67.7	79.9	76.3	73.8	86.6	93.7	95.1	28.5	22.1	20.3	19.1	17.5	16.8	17.6	1.7	8.5	10.8	11.8	13.2	14.3	12
3		Thermoneutral	7.383	7.339	7.324	7.312	7.32	7.317	7.337	39.3	41.2	39.9	39.2	37.7	36.1	36.5	73.2	68.9	72.8	74.3	83.2	87.8	89.6	22.9	21.7	20.3	19.4	19	18	19.1	2	4.7	6.3	7.1	7.4	8	6.7
4		Thermoneutral	7.373	7.354	7.296	7.286	7.275	7.252	7.269	41.5	41	39.5	36.6	33.9	34.7	33.8	78.9	79.2	83.8	85.9	86.2	93.2	91.9	23.6	22.3	18.8	17	15.4	14.9	15.1	2.5	5.2	8.7	10.4	11	12.4	11.5
5		Thermoneutral	7.414	7.321	7.278	7.26	7.244	7.232	7.228	45.7	44.3	41.7	39	37.8	34.3	35.2	70	71.5	82.8	81.5	78.7	83.3	90.8	28.6	22.4	19.1	17.1	16	14.1	14.4	1.9	8.8	11.8	14.6	15.8	19.2	16.2
6		Thermoneutral	7.394	7.326	7.265	7.243	7.208	7.195	7.191	43.1	42.6	41.1	38.8	38.3	32	31.8	65.8	70.7	80.5	80.6	79.8	95	95.3	25.7	21.8	18.3	16.4	14.9	12.1	11.9	2.3	6.6	9.9	12.4	14.4	17.1	16.7
7		Thermoneutral	7.43	7.355		7.329	7.303	7.288	7.283	42.1	47.3		36.8	36.3	34.9	35.4	76.9	68.5		86.9	75.8	92.4	90.2	27.3	25.8		18.9	17.5	16.3	16.4	1.5	4.9		10.4	12.4	13.9	13.7
8		Thermoneutral	7.393	7.339	7.315	7.296	7.285	7.271	7.291	46.1	46.1	41.8	40	38.2	36.7	33.7	64.8	68.9	79.2	82.7	81.7	91.2	96.3	27.5	24.3	20.8	19.1	17.8	16.5	15.9	2.1	5.9	8.9	11.2	11.7	12.7	12.1
9		Thermoneutral	7.386	7.329	7.274	7.175	7.214		7.216	48.6	47.5	41.4	37.4	34.7		37.3	75	78.3	85.2	91.3	90.6		90.1	28.5	24.5	18.8	13.5	13.7		14.8	2.7	6.7	13.8	18.7	19.9		17.6
10		Thermoneutral	7.429	7.345	7.286	7.274	7.253	7.225	7.246	43.3	40.8	42.1	36.8	37	33.9	30.3	73.2	76.5	76.3	81.9	79.4	96.1	102	28.1	21.8	19.6	16.7	16	13.7	12.9	1.6	9.2	12.6	15.9	17.5
11		Thermoneutral	7.423	7.293	7.254	7.232	7.236	7.243	7.247	40.8	43.4	42.5	39.1	38	32.3	32.4	81.6	73.9	80.9	86.6	75	98.6	94.3	26.1	20.5	18.4	16.1	15.7	13.6	13.8	1.5	8	11.6	13.5	13.9	14.6	13.9
12		Thermoneutral	7.422	7.377	7.35	7.367	7.372	7.358	7.379	42.7	40.8	41.6	35.5	34.9	33.4	34.5	76.6	67.9	65.1	84.3	81.6	92.5	88.9	27.2	23.4	22.5	19.9	19.8	18.4	19.9	1.5	6.3	8.7	9.4	9.1	10.3	8.2
13		Thermoneutral	7.411	7.345	7.326	7.324	7.3	7.282	7.289	40.1	38.8	37.1	34.4	31.8	31.1	30.5	69	68.3	71.7	75.4	82.3	83.4	96	24.9	20.7	18.9	17.5	15.3	14.4	14.3	1.5	5.9	8.2	9.2	12.1	12.7	11.5
14		Thermoneutral	7.401	7.345	7.322	7.314	7.311	7.297	7.331	46	46	44.4	43.6	43.2	39.9	34.5	60.8	71.4	75.3	73.2	70.4	85.9	95.8	27.9	24.6	22.4	21.7	21.3	19.1	17.8	1.7	6.5	8.2	8.7	9.6	11.7	10.4
15		Thermoneutral	7.4	7.34	7.301	7.295	7.283	7.272	7.281	45.7	41.5	41.4	39	35.4	36.5	34.7	62	78.5	76	77.7	82.6	78.9	84.2	27.7	21.9	19.9	18.5	16.4	16.5	16	2.4	7.3	9.8	11.4	12.9	13.8	13.3
16		Thermoneutral	7.421	7.34	7.311	7.303	7.301	7.286	7.292	39.9	37.7	35.4	34.3	32.2	31.5	30.8	76.6	75.3	76.4	69.7	73.5	83.3	91	25.3	19.9	17.5	16.6	15.5	14.7	14.5	2.8	9.5	12.2	13.1	14.2	15.3	13.9
17		Thermoneutral	7.396	7.311	7.282	7.276	7.263	7.287	7.269	43.5	42.3	41.1	37.9	36.7	32.3	33.9	71.4	67	71.3	71.9	84.1	94.3	99.2	26.1	20.9	19	17.2	16.2	15.1	15.2	1.7	8.7	10.6	13	14.5	13.9	12.6
18		Thermoneutral	7.409	7.338	7.311	7.287	7.296	7.281	7.282	42.7	43.4	42.8	39.8	36.3	33.2	33.6	70.6	71.2	77.2	80.9	77.6	94.8	93.6	26.4	22.8	21.2	18.6	17.3	15.3	15.5	2	7.1	9	12.2	12.6	13.4	12.2
19		Thermoneutral	7.421	7.304	7.281	7.262	7.243		7.261	39.9	39.3	37.3	34.4	35.6	34	33.3	79.4	71.7	73.2	83.1	81.1	98.3	92.6	25.3	19.1	17.2	15.2	15		14.6	2.4	11.1	13.7	14.8	15.5	15.1	13.7
20		Thermoneutral	7.408	7.332	7.326	7.332	7.351	7.328	7.343	45.1	40.4	38.9	35.7	32.8	35.7	36.1	67.2	78.7	73.6	78.3	86.8	87.6	88.8	27.8	20.9	19.9	18.5	17.8	18.3	19.2	1.9	8.4	9.5	10.6	9.8	9.8	8.7
21		Thermoneutral	7.401	7.273	7.229	7.222		7.191	7.173	42.5	40.3	37.7	36		28	33.5	71.6	70	73.3	70.7		95.9	93.2	25.8	18.2	15.4	14.5		10.5	12	1.3	10.4	13.3	13.9		17.9	16.1
22		Thermoneutral	7.414	7.326	7.282	7.284	7.281	7.268	7.3	42.8		46.4		37.8	36.4	34.7	83.6	73.1	71.4	77.5	86.8	98.6	99.7	26.7		21.4		17.4	16.3	16.7	1.9	6.8	9.1	10.9	11.1	11.9	10.5
1		Qatar 2022	7.407	7.316	7.285	7.28	7.261	7.226	7.237	42.6	42	38.2		33.8	34.6	32.5	77.2	80.2	79.5	73.6	84.6	92.2	97.8	26.2	20.9	17.8		14.9	14	13.5	2.1	9	11.7	12.8	13.9	15.4	14.6
2		Qatar 2022	7.411	7.348	7.329	7.327	7.309	7.307	7.337	44.2	45.8		39.4	40.9	39.9	38	88.4	75.9	80.6	85.6	79.2	89.4	92.6	27.4	24.6		20.2	20.1	19.5	19.9	1.3	5.7	8.7	9.6	10.1	10.3	8.7
3		Qatar 2022	7.427	7.336	7.318	7.312	7.324	7.322	7.328	37.9	41	39.1	36.9		33.8	34.2	77.4	71.7	74.5	73.8	85	98.8	93.7	24.4	21.5	19.6	18.2		17.1	17.5	1.2	5.5	7.3	8.3	8.1	8.8	7.7
4		Qatar 2022	7.413	7.343	7.306	7.299	7.288	7.275	7.278	39	34	32.9	32.6	31.1	32.5	32.8	72.2	84.4	93.4	82.2	94.2	100.1	100.9	24.3	18.1	16.1	15.6	14.5	14.8	15	1.7	7.9	10.7	10.8	11.9	11.6	11
5		Qatar 2022	7.413	7.319	7.292	7.275	7.262	7.284	7.286	41.2	42.3		36.2	36.7	32.9	35.8	79.7	71.5	74.6	86.5	85.1	103.4	96.5	25.7	21.2		16.4	16.2	15.2	16.7	2	7.9	10.8	11.8	12.4	11.8	10.9
6		Qatar 2022	7.386	7.316	7.262	7.238	7.23	7.225	7.235	41.4	40.9	40.8	39.2	34.4	30.5	28.1	66.8	69.8	75.5	74.5	82.9	98.6	100.2	24.2	20.4	18	16.3	14.1	12.3	11.6	1.6	6.9	9.9	11.6	13.2	14.3	13.8
7		Qatar 2022	7.411	7.327	7.305	7.306			7.282	38.9	42.5	38.1	34.6			34.7	69.7	70.5	78.5	83.8			94.2	24.1	21.8	18.5	16.8			16	3.1	7	9.8	10.6			11.1
8		Qatar 2022	7.427	7.342	7.336	7.322	7.323	7.286	7.305	38.1	39.6	35.3	34	31.9	32.9	31.3	79.5	90.6	90.3	87.5	93.1	96.8	98.5	24.5	21	18.4	17.2	16.2	15.3	15.2	1.5	6.6	8.4	9.9	10.3	11.6	10.5
9		Qatar 2022	7.404	7.309	7.267	7.259	7.255	7.242	7.256	44.2		38.1	34.4	32.3	35	35.5	72.9	80.3	84.1	86.5	93	94.1	97	27.1		17	15.1	14	14.7	15.5	2.1	10.4	12.9	15.2	15.1	14.8	13.6
10		Qatar 2022	7.426	7.281	7.255	7.247	7.223	7.208	7.214	41.7	38.7	38.7	34.7	35.2	33	30.1	67.6	76	74.9	82	86.4	91.9	101.7	26.8	17.8	16.8	14.7	14.2	12.9	11.9	1.5	12.6	14.1	16	17.3	18.3	17.8
11		Qatar 2022	7.388	7.328	7.284	7.277	7.259	7.246	7.271	44.7	45.9	44.1	39.6	38.6	37	35.3	70.5	70.7	77.7	78.1	77.7	93.3	98.4	26.4	23.5	20.4	18.1	16.9	15.7	15.9	2.1	6.2	9.2	11	12	13.1	11.6
12		Qatar 2022	7.406	7.36	7.344	7.334			7.405	43.6	45.1	39.3	37.8			30	78.1	70	79.3	75.5			94.2	26.8	24.9	20.9	19.7			18.4	1.9	5.3	8.9	10			8
13		Qatar 2022	7.427	7.369	7.321	7.319	7.323	7.299	7.295	39.8	43.3	40.5	36.1	32.6	31.3	33.3	77.8	70.4	69.2	80.7	79.1	92.5	91.6	25.6	24.4	20.4	18.1	16.5	15	15.8	1.3	5.1	8.5	9.6	10.3	12	11.2
14		Qatar 2022	7.428	7.331	7.31	7.289	7.286		7.282	43.9	48.7	46	45.3	39.8		37.7	75.4	70.2	73.7	76.5	83.4		95.3	28.3	25.2	22.6	21.2	18.5		17.4	1.3	5.9	8.7	10.1	11.8		12
15		Qatar 2022	7.421	7.355	7.328	7.33			7.348	42.2	43.5	38.8	32.8			30.7	77.6	64.5	75.5	75			90.2	26.8	23.8	19.9	16.9			16.5	1.4	5.1	9.2	11.2			11.4
16		Qatar 2022	7.424	7.36	7.316	7.312	7.28	7.246	7.295	38.4	36.7	35	31.5	32.7	34.8	29	74	72.9	77.8	89.8	77.3	90.4	101.4	24.6	20.3	17.5	15.6	15	14.8	13.8	2	7.5	10.8	12.6	13.6	15	13.6
17		Qatar 2022	7.412	7.371	7.328	7.324	7.316	7.295	7.311	45.6	41.5	41.9	38.4	36.1	36.8		73	72.6	75.3	77.1	82	99.7	103.4	28.4	23.5	21.5	19.5	18	17.5		1.2	6.1	8.6	10.9	11.4	12.1	11.4
18		Qatar 2022	7.403	7.331	7.297	7.274	7.285	7.266	7.277	44	44.5	41.6	40.2	34.5	34.2	33.1	67.2	70.3	74.4	77.3	79	92	100.9	26.8	23	19.9	18.2	16	15.2	15.1	1.8	7	9.7	11.4	13.2	13.3	12.3
19		Qatar 2022	7.417	7.335	7.296	7.29	7.284	7.275	7.282	41	42	39.2	37.7	36.1	34.4	35.2	73.1	73	78.9	75	80.9	99.4	93.7	25.8	21.9	18.7	17.8	16.7	15.6	16.2	1.3	7.6	10.9	11.5	12.4	12.2	11.5
20		Qatar 2022	7.414	7.372	7.354	7.342	7.342	7.358	7.366	44.5	41.7		39.4	37.9	36.4	37.8	76.9	81.6	76.5	76.8	80.9	91.6	86.1	27.8	23.7		20.9	20.1	20	21.2	2.1	6.2	9.2	9.9	10.7	8.5	7.3
21		Qatar 2022	7.405	7.244		7.174	7.17	7.139	7.152	40	35.5	31.9	31.6	26.5	31.4	28.5	66.6	71.7	79.1	73.2	86	96.6	106.4	24.5	15		11.3	9.4	10.4	9.7	3.5	14.4	18.2	19		19.7	18.5
22		Qatar 2022	7.453	7.343	7.301	7.292	7.292	7.285	7.322	38.1	44.6	42.7		35.6	33.6	32	84	67.2	74.2	73.8	81.7	101.9	101.4	26.1	23.7	20.6		16.8	15.6	16.2	1.8	7.1	10.2	11.6	12.7	13.3	11.1
Daniel Rycerski
